# Supplementary material for: The Occurrence and Risks of Selected Emerging Pollutants in Drinking Water Source Areas in Henan, China
Source: Int J Environ Res Public Health. 2019 Oct 25;16(21):4109. doi: 10.3390/ijerph16214109 (PMC6862118; doi:10.3390/ijerph16214109)
Supplement: Supplementary file 1 [file ijerph-16-04109-s001.zip]

Archive with 3 entries (2 files):
- Supplementary Material/
- Supplementary Material/ijerph-618322-suppl proof (completed).docx
- Supplementary Material/Supplementary Material.xlsx
