# Supplementary material for: The Occurrence and Risks of Selected Emerging Pollutants in Drinking Water Source Areas in Henan, China
Source: Int J Environ Res Public Health. 2019 Oct 25;16(21):4109. doi: 10.3390/ijerph16214109 (PMC6862118; doi:10.3390/ijerph16214109)
Supplement: Supplementary file 1 [file ijerph-16-04109-s001.zip › Supplementary Material/Supplementary Material.xlsx]

## Sheet: Table S1
Table S1. Physicochemical properties of the selected compounds in this study.
Category	No.	CAS number	Compound	Abbreviation	Molecular mass	log Kow a	log Koc a
pharmaceuticals	1	103-90-2	Acetamidophenol	ACE	151.16	0.27	1.6541
	2	298-46-4	Carbamazepine	CBZ	236.27	2.25	3.1232
	3	22071-15-4	Ketoprofen	KP	254.28	3.00	2.5857
	4	58-73-1	Diphenhydramine	DIP	255.35	3.11	3.9229
	5	81103-11-9	Clarithromycin	CAM	747.95	3.18	2.1742
	6	144-80-9	Sulfacetamide	STM	214.24	-0.6	1.096
	7	68-35-9	Sulfadiazine	SDZ	250.28	-0.34	1.8711
	8	723-46-6	Sulfamethoxazole	SMX	253.28	0.48	2.4121
	9	72-14-0	Sulfathiazole	STZ	255.32	0.72	2.2068
	10	57-68-1	sulfamethazine	SMT	278.33	0.76	2.2817
	11	1220-83-3	Sulfamonomethoxine	SMM	280.3	0.20	1.6777
	12	738-70-5	Trimethoprim	TMT	290.32	0.73	2.8566
	13	21312-10-7	N4-Acetyl-Sulfamethoxazole	NAST	295.31	1.21	2.111
	14	59-40-5	Sulfaquinoxaline	SQX	300.34	0.84	3.4186
	15	122-11-2	Sulfadimethoxine	SDM	310.33	1.17	1.4844
	16	70458-96-7	Norfloxaxin	NFC	319.33	-0.31	1.2713
	17	85721-33-1	Ciprofloxacin	CFC	331.34	0	1
	18	98079-51-7	Lomefloxacin	LOM	351.35	0.31	1.6995
	19	15318-45-3	Thiamphenicol	TAP	356.22	-0.33	1
	20	93106-60-6	Enrofloxacin	ENR	359.4	0.7	1.1741
	21	82419-36-1	Ofloxacin	OFC	361.37	-0.2	1.0863
	22	79660-72-3	Flerofloxacin	FLE	369.34	0.05	1.7474
	23	54910-89-3	Fluoxetine	FLX	309.33	4.65	4.9706
	24	98106-17-3	Difloxacin	DF	399.39	1.28	2.7425
	25	154-21-2	lincomycin	LIN	406.54	0.29	1.8367
	26	22916-47-8	Miconazole	MCZ	416.13	6.25	5.7441
	27	564-25-0	Doxycycline	DXC	444.44	-1.36	1.6934
	28	60-54-8	tetracycline	TC	444.44	-1.33	1.6443
	29	79-57-2	Oxytetracycline	OTC	460.43	-2.87	1.8672
	30	57-62-5	Chlortetracycline	CTC	478.88	-0.68	1.8584
	31	65277-42-1	Ketoconazole	KTC	531.43	4.45	4.2586
	32	114-07-8	Erythromycin	ETM	733.93	2.48	2.7535
	33	83905-01-5	Azithromycin	AZI	748.98	3.24	3.4962
	34	80214-83-1	roxithromycin	ROX	837.05	2.75	3.9837
	35	1401-69-0	Tylosin	TYL	916.1	1.05	3.8727
UV filters	1	150-13-0	4-Aminobenzoic acid	PABA	137.14	0.96	1
	2	131-57-7	Benzophenone-3	BP3	228.24	3.52	2.9799
	3	21245-02-3	Octyl dimethyl PABA	OD-PABA	277.4	5.77	3.3484
	4	5466-77-3	Ethylhexyl-methoxycinnamate	EHMC	290.4	5.8	3.9355
	5	70356-09-1	Butyl-methoxydibenzoylmethane	BM-DBM	310.39	4.51	3.2968
	6	6197-30-4	Octocrylene	OC	361.48	6.88	5.5196
	7	131-56-6	Benzophenone-1	BP1	214.22	2.98	3.2819
	8	4065-45-6	Benzophenone-4	BP4	308.31	0.37	1.8255
OPEs	1	126-73-8	Tributyl phosphate	TBP	266.31	3.82	3.3711
	2	791-28-6	Triphenylphosphine oxide	TPPO	278.28	2.87	3.2909
	3	115-96-8	Tris(2-chloroethyl) phosphate	TCEP	285.49	1.63	2.5892
	4	2528-38-3	Tripentyl phosphate	TPeP	308.39	5.29	4.1531
	5	13674-84-5	Tris（2-chloroisopropyl）phosphate	TCPP	327.57	2.89	3.2051
	a The log Kow and log Koc values were derived from EPI suite.

## Sheet: Table S2
Table S2 Basic information of sampling site and water quality parapmeters
Sample site	E(°)	N(°)	pH	DO(mg/L)	Conductivity(S/m)	Temperature℃
N1-0.5	113-59-18	32-06-59	7.19	7.09	255	15
N1-2.5			7.09	7.19	253.6	15.1
N2-0.5	113-57-57	32-05-55	7.32	7.67	253.6	15.2
N2-2.5			7.57	8.17	254.8	14.4
N3-0.5	113-57-49	32-04-41	7.63	8.36	254.3	15
N3-2.5			7.68	8.42	325.1	14.7
N4-0.5	113-57-59	32-55-52	7.82	11.38	191.8	12.4
J1-0.5	113-34-22	34-42-02	8	8.8	949	8
J1-2.5			8.19	8.75	949	6.8
J2-0.5	113-33-55	34-41-34	8.16	8.58	981	6.9
J2-2.5			8.11	9.12	982	7.3
J3-0.5	113-34-31	34-41-31	8.26	9.01	951	7
J3-2.5			8.22	9.11	948	7.1
S1-0.5	114-34-54	33-36-12	8.1	10.15	467	12.8
S2-0.5	114-33-09	33-36-43	8.1	9.92	458	11.8
S3-0.5	114-35-03	33-36-35	8.15	9.69	455	12.5
B1-0.5	112-55-58	34-43-09	7.92	9.82	382	12.3
B2-0.5	113-14-02	33-42-22	8.06	9.66	358	14.3
B2-2.5			8.13	9.79	386	13.2
	DO, dissolved oxygen.

## Sheet: Table S3
Table S3. Experimental conditions used for LC-MS/MS.
No.	Compounds	Precursor Ions, m/z	Production Ions, m/z	Cone Voltage, V	Collision Energy, eV	Modes
1	ACE	152	110	40	12	ESI+
2	CBZ	236.97	178.87	30	34	ESI+
3	KP	255.1	104.96	26	22	ESI+
4	DIP	256.08	166.95	18	16	ESI+
5	CAM	748.4	158.2	40	30	ESI+
6	STM	215	156	17	12	ESI+
7	SDZ	251	156	25	15	ESI+
8	SMX	254	156	25	16	ESI+
9	STZ	256	156	23	15	ESI+
10	SMT	279.1	186	30	16	ESI+
11	SMM	281	156	27	22	ESI+
12	TMT	291	230	35	25	ESI+
13	NAST	296	134	24	16	ESI+
14	SQX	301.1	156.1	23	16	ESI+
15	SDM	311.1	156	28	20	ESI+
16	NFC	320.1	276.1	32	20	ESI+
17	CFC	332.1	314.1	32	22	ESI+
18	LOM	352.1	308.1	31	16	ESI+
19	TAP	356.3	299.26	56	30	ESI+
20	ENR	360.2	316.10	32	22	ESI+
21	OFC	362.1	318.1	31	20	ESI+
22	FLE	370.1	326.1	34	19	ESI+
23	FLX	310.13	147.99	6	8	ESI+
24	DF	400.2	356.1	37	21	ESI+
25	LIN	407.36	359.42	36	18	ESI+
26	MCZ	417.17	161.4	44	30	ESI+
27	DXC	445.2	428.2	25	20	ESI+
28	TC	445.3	410.2	22	20	ESI+
29	OTC	461.2	443.1	22	13	ESI+
30	CTC	479.3	462.2	27	18	ESI+
31	KTC	531.1	243.93	58	34	ESI+
32	ETM	734.4	576.3	29	40	ESI+
33	AZI	749.9	591.4	20	35	ESI+
34	ROX	837.5	158	37	30	ESI+
35	TYL	916.5	174.1	57	40	ESI+
36	PABA	137.97	119.96	32	14	ESI+
37	BP3	229.07	151.05	28	20	ESI+
38	OD-PABA	278.4	166.03	38	20	ESI+
39	EHMC	291.16	178.98	16	8	ESI+
40	BM-DBM	311.17	161.13	32	24	ESI+
41	OC	362.23	250.13	14	10	ESI+
42	BP1	213.07	134.99	40	18	ESI-
43	BP4	307.1	227.21	46	22	ESI-
44	TBP	267.32	154.95	18	10	ESI+
45	TPPO	279.31	201.04	48	28	ESI+
46	TCEP	285.18	98.9	26	24	ESI+
47	TPeP	309.44	239.15	22	10	ESI+
48	TCPP	326.9	99	15	30	ESI+

## Sheet: Table S4
Table S4. Recoveries, LODs and LOQs of target compounds from surface water and sediment, with spiked concentration of 100 ng/L and 50 ng/g, respectively
Category	Compound	Water				Sediment
		Recoveries	LOD (ng/L)	LOQ (ng/L)		Recoveries	LOD (ng/g)	LOQ (ng/g)
Pharmaceuticals	ACE	75.2±7.8	0.15	0.5		103.6±6.8	0.27	0.9
	CBZ	74.1±8.3	0.05	0.17		82.4±8.9	0.1	0.33
	KP	86.5±10.2	0.11	0.37		81.3±7.5	0.2	0.67
	DIP	91.5±6.4	0.03	0.11		72.1±10.7	0.05	0.17
	CAM	76.3±7.2	0.43	1.43		73.3±5.6	0.63	2.1
	STM	87.2±5.7	0.14	0.47		81.6±7.9	0.22	0.73
	SDZ	94.2±4.3	0.18	0.59		96.7±9.5	0.32	1.07
	SMX	93.7±5.6	0.09	0.29		110.8±7.0	0.2	0.67
	STZ	106.3±6.8	1.15	3.83		98.4±8.2	1.62	5.4
	SMT	73.2±11.3	0.15	0.5		68.7±9.3	0.25	0.83
	SMM	103.2±5.1	0.1	0.32		98.6±7.2	0.21	0.7
	TMT	85.1±4.7	0.27	0.9		67.2±6.1	0.3	1
	NAST	101.5±8.8	0.32	1.07		95.3±7.1	0.57	1.9
	SQX	75.2±5.3	0.03	0.11		105.1±6.7	0.05	0.17
	SDM	78.1±8.2	0.01	0.04		74.6±5.8	0.03	0.1
	NFC	99.3±11.2	1.23	4.09		105.8±11.2	1.86	6.2
	CFC	79.1±10.8	0.34	1.13		101.2±12.3	0.56	1.87
	LOM	82.6±6.7	0.49	1.63		75.3±9.8	0.63	2.1
	TAP	85.7±13.6	0.3	1.01		95.4±8.3	0.5	1.67
	ENR	103.8±11.7	0.42	1.41		110.2±9.8	0.55	1.83
	OFC	102.1±11.3	0.22	0.74		91.1±6.2	0.32	1.07
	FLE	88.6±12.7	0.25	0.85		81.5±10.2	0.41	1.37
	FLX	96.3±5.9	0.24	0.81		106.8±11.9	0.37	1.23
	DF	86.3±9.7	0.15	0.5		92.1±8.5	0.3	1
	LIN	87.2±4.7	0.18	0.6		81.2±9.7	0.23	0.77
	MCZ	72.1±6.6	0.44	1.46		73.6±8.2	0.65	2.17
	DXC	87.6±6.8	1.37	4.57		96.3±7.7	2.62	8.73
	TC	98.3±8.8	0.28	0.93		93.4±5.4	0.43	1.43
	OTC	101.3±12.5	0.43	1.43		82.7±12.8	0.72	2.4
	CTC	82.1±9.7	1.58	5.26		75.6±11.2	1.79	5.97
	KTC	105.2±11.3	0.11	0.37		94.1±8.7	0.28	0.93
	ETM	84.7±7.8	0.08	0.28		96.3±10.6	0.15	0.5
	AZI	118.6±10.3	0.15	0.5		122.1±11.8	0.21	0.7
	ROX	83.4±9.2	0.05	0.17		76.1±7.3	0.18	0.6
	TYL	76.9±7.2	0.26	0.87		73.1±8.4	0.51	1.7
UV filters	PABA	98.7±8.8	0.17	0.55		79.5±4.6	0.25	0.83
	BP3	93.2±6.1	0.41	1.37		103.9±5.2	0.51	1.7
	OD-PABA	95.6±5.7	0.07	0.23		78.6±3.7	0.12	0.4
	EHMC	86.8±9.3	0.05	0.17		99.3±4.9	0.15	0.5
	BM-DBM	80.6±10.7	0.06	0.2		69.1±8.2	0.18	0.6
	OC	95.4±5.8	0.13	0.42		92.4±9.3	0.17	0.57
	BP1	82.5±11.4	0.29	0.98		105.2±11.5	0.4	1.33
	BP4	84.2±6.3	0.07	0.24		86.1±5.8	0.11	0.37
OPEs	TBP	65.7±8.2	0.22	0.74		82.3±5.6	0.28	0.93
	TPPO	68.7±5.8	0.37	1.24		77.1±4.4	0.49	1.63
	TCEP	49.3±2.7	0.62	2.05		80.5±6.7	0.73	2.43
	TPeP	52.2±5.1	0.9	2.99		76.3±3.5	1.13	3.77
	TCPP	66.4±7.2	0.1	0.32		90.8±7.2	0.19	0.63

## Sheet: Table S5
Table S5 Aquatic toxicity data and the calculated PNEC values (ng/L) for algae, invertebrate and fish
No.	Compounds	LD50				E（L）C50 (mg/L)				PNEC (ng/L)			reference
		Dose(mg/kg)	Subject		Algae	Invertebrate	Fish		Algae	Invertebrate	Fish
1	ACE	338	mouse(oral)		134	9.2	40		134000	9200	40000		[1]
2	CBZ	529	mouse(oral)		31.6	3.76	45.87		31600	3760	45870
3	KP	360	mouse(oral)		157.559	163.998	264.08		157559	163998	264080		ECOSAR
4	DIP	160	mouse(oral)		0.798	0.00294	9.201		798	29.4	9201		ECOSAR	[1]	ECOSAR
5	CAM	1230	mouse(oral)		35.46	18.66	100		35460	18660	100000		[1]
6	STM	165000	mouse(oral)		1.622	10.159	1990.52		1622	10159	1990517		ECOSAR
7	SDZ	1500	mouse(oral)		0.11	57	25900		110	57000	25900000		[1]
8	SMX	2300	mouse(oral)		0.027	0.21	562.5		27	210	562500
9	STZ	4500	mouse(oral)		5.875	1.878	285.826		5875	1878	285826		ECOSAR	ECOSAR	ECOSAR
10	SMT	50000	mouse(oral)		6.259	2.045	291.394		6259	2045	291394		ECOSAR	ECOSAR	ECOSAR
11	SMM	4680	mouse(oral)		8.562	2.085	719.037		8562	2085	719037		ECOSAR	ECOSAR	ECOSAR
12	TMT	2764	mouse(oral)		16	123	100		16000	123000	100000		[1]
13	NAST	3471	mouse(oral)		8.62	14.035	284.953		8620	14035	284953		ECOSAR	ECOSAR	ECOSAR
14	SQX	15000	mouse(oral)		6.459	2.203	275.952		6459	2203	275952		ECOSAR	ECOSAR	ECOSAR
15	SDM	3200	mouse(oral)		0.248	2.259	166.297		248	2259	166297		[1]	ECOSAR	ECOSAR
16	NFC	4000	mouse(oral)		0.021	3.13	1000		21	3130	1000000		[1]
17	CFC	2000	rat(oral)		0.017	991	938		17	991000	938000
18	LOM	3800	rat(oral)		0.00199	849.805	8674.87		19.9	849805	8674874		[1]	ECOSAR
19	TAP	7000	mouse(oral)		5090.53	16400	36400		5090530	16400000	36400000		[1]
20	ENR	4336	mouse(oral)		0.01038	6.5	10		207.6	6500	200000		[1]	[2]	[3]
21	OFC	5450	mouse(oral)		0.001	0.53	19352		10	530	19352000		[1]
22	FLE	4000	mouse(oral)		1674.28	1294.65	13630.6		1674277	1294651	13630587		ECOSAR	ECOSAR	ECOSAR
23	FLX	248	mouse(oral)		0.024	0.234	0.546		24	234	546		[1]
24	DF	n.a.			242.41	249.099	1446.78		242410	249099	1446775		ECOSAR	ECOSAR	ECOSAR
25	LIN	13900	mouse(oral)		24.94	13.98	1000		24940	13980	1000000		[1]
26	MCZ	519	mouse(oral)		0.049	0.062	0.044		49	62	44		ECOSAR	ECOSAR	ECOSAR
27	DXC	1870	mouse(oral)		0.316	68.1	90.6		316	68100	90600		[1]	Deng, W., Li, N., Zheng, H., & Lin, H. (2016). Occurrence and risk assessment of antibiotics in river water in Hong Kong. Ecotoxicology and environmental safety, 125, 121-127.	Deng, W., Li, N., Zheng, H., & Lin, H. (2016). Occurrence and risk assessment of antibiotics in river water in Hong Kong. Ecotoxicology and environmental safety, 125, 121-127.
28	TC	678	mouse(oral)		31100	149000	356000		31100000	149000000	356000000		[1]
29	OTC	2240	mouse(oral)		0.17	0.18	75		170	180	75000		[1]
30	CTC	1500	mouse(oral)		0.05	2.609	23.376		50	2609	23376		[1]	ECOSAR	ECOSAR
31	KTC	618	mouse(oral)		1.852	0.426	0.427		1852	426	427		[1]	Chen, Z. F., & Ying, G. G. (2015). Occurrence, fate and ecological risk of five typical azole fungicides as therapeutic and personal care products in the environment: a review. Environment international, 84, 142-153.	Chen, Z. F., & Ying, G. G. (2015). Occurrence, fate and ecological risk of five typical azole fungicides as therapeutic and personal care products in the environment: a review. Environment international, 84, 142-153.
32	ETM	2580	mouse(oral)		0.02	0.22	100		20	220	100000		[1]
33	AZI	3000	mouse(oral)		1.874	3.023	18.822		1874	3023	18822		ECOSAR	ECOSAR	ECOSAR
34	ROX	665	mouse(oral)		0.01	7.1	288.3		100	7100	288300		[1]
35	TYL	10000	mouse(oral)		0.034	680	164.658		34	680000	164658		[4]	[5]	ECOSAR
36	PABA	2850	mouse(oral)		27.631	10.032	1040.96		27631	10032	1040956		ECOSAR	ECOSAR	ECOSAR
37	BP3	7400	rat(oral)		0.014	0.9	0.132		14	900	1320		[1]
38	OD-PABA	n.a.			0.059	0.326	0.235		59	326	235		[1]	ECOSAR	ECOSAR
39	EHMC	n.a.			0.07472	0.29	0.0022		74.72	290	22		[1]
40	BM-DBM	n.a.			0.262	0.708	0.636		262	708	636		ECOSAR	ECOSAR	ECOSAR
41	OC	5000	rat(oral)		0.15	0.084	0.068		150	84	68		[1]	ECOSAR	ECOSAR
42	BP1	8600	rat(oral)		2.12	0.49	0.891		2120	490	8910		ECOSAR	ECOSAR	[1]
43	BP4	3530	rat(oral)		2645.47	1358.37	0.891		2645469	1358373	8910		ECOSAR	ECOSAR	[1]
44	TBP	1189	mouse(oral)		1.686	0.002	1.333		1686	2	1333		ECOSAR	ECOSAR	ECOSAR
45	TPPO	1380	mouse(oral)		21.913	1.974	37.659		21913	1974	37659		ECOSAR	ECOSAR	ECOSAR
46	TCEP	1866	mouse(oral)		60.904	0.016	8.33		60904	16	8330		ECOSAR	ECOSAR	ECOSAR
47	TPeP	31000	mouse(oral)		0.182	0.000689	0.28		182	0.689	280		ECOSAR	ECOSAR	ECOSAR
48	TCPP	1500	rat(oral)		9.296	0.006	3.478		9296	6	3478		ECOSAR	ECOSAR	ECOSAR
	data in orange represent over this value
	data in red represent NOEC (mg/L)
	ECOSAR represents data estimated with ECOSAR
	PNEC is predicted no effect concentration
	E(L)C50 is median effect(lethal) concentration
	NOEC is no observed effect concentration
	LD50 is median lethal dose

## Sheet: Table S6
Table S6. The concentrations of the detected organic micropollutants in water at each sampling site.
Category	Compounds	Concentration(ng/l)
		N1-0.5	N1-2.5	N2-0.5	N2-2.5	N3-0.5	N3-2.5	N4-0.5	J1-0.5	J1-2.5	J2-0.5	J2-2.5	J3-0.5	J3-2.5	S1-0.5	S2-0.5	S3-0.5	B1-0.5	B2-0.5	B2-2.5
Pharmaceuticals	ACE	n.d.	n.d.	n.d.	n.d.	n.d.	n.d.	n.d.	n.d.	n.d.	n.d.	n.d.	n.d.	n.d.	n.d.	n.d.	n.d.	n.d.	n.d.	n.d.
	CBZ	n.d.	8	4	n.d.	n.d.	n.d.	n.d.	8.2	7.4	4	14.8	6.4	17.2	6.4	4.2	5.2	4.2	n.d.	n.d.
	KP	n.d.	n.d.	n.d.	n.d.	n.d.	n.d.	n.d.	n.d.	n.d.	n.d.	n.d.	n.d.	n.d.	n.d.	n.d.	n.d.	n.d.	n.d.	n.d.
	DIP	5.8	n.d.	3.8	n.d.	n.d.	n.d.	n.d.	n.d.	n.d.	n.d.	n.d.	n.d.	n.d.	n.d.	n.d.	n.d.	n.d.	n.d.	n.d.
	CAM	n.d.	n.d.	n.d.	n.d.	n.d.	n.d.	n.d.	n.d.	n.d.	n.d.	n.d.	n.d.	n.d.	n.d.	n.d.	n.d.	n.d.	n.d.	n.d.
	STM	n.d.	n.d.	n.d.	n.d.	n.d.	n.d.	n.d.	n.d.	n.d.	n.d.	n.d.	n.d.	n.d.	n.d.	n.d.	n.d.	n.d.	n.d.	n.d.
	SDZ	n.d.	n.d.	n.d.	n.d.	n.d.	n.d.	n.d.	n.d.	n.d.	n.d.	n.d.	n.d.	n.d.	n.d.	n.d.	n.d.	n.d.	n.d.	n.d.
	SMX	n.d.	n.d.	n.d.	n.d.	n.d.	1.4	3.8	8.2	6	3.2	53.4	7.8	11.2	3.8	6.4	5.6	n.d.	2.4	1.4
	STZ	18.6	10.6	13.2	17.4	n.d.	n.d.	n.d.	n.d.	26.4	10.4	111.4	31.4	22.4	n.d.	n.d.	n.d.	n.d.	n.d.	n.d.
	SMT	3	2.6	n.d.	n.d.	2	2.6	2.4	n.d.	3.4	n.d.	11.6	n.d.	11	n.d.	n.d.	n.d.	n.d.	n.d.	n.d.
	SMM	7	4.8	26.4	5	6.2	3.2	6.6	4.8	6.2	1.4	23.4	3.6	19.4	4	8.8	9.4	1.2	1.6	n.d.
	TMT	24.2	n.d.	3.4	n.d.	n.d.	n.d.	n.d.	n.d.	n.d.	n.d.	16	n.d.	2	n.d.	n.d.	n.d.	n.d.	n.d.	n.d.
	NAST	n.d.	n.d.	n.d.	n.d.	n.d.	n.d.	n.d.	n.d.	n.d.	n.d.	n.d.	n.d.	n.d.	n.d.	n.d.	n.d.	n.d.	n.d.	n.d.
	SQX	0.8	n.d.	0.8	0.6	0.6	0.6	0.6	2	2.4	1	1.6	2	2.6	n.d.	1	0.6	n.d.	n.d.	n.d.
	SDM	n.d.	n.d.	n.d.	n.d.	n.d.	n.d.	n.d.	n.d.	0.2	0.2	0.4	0.4	0.4	n.d.	0.2	n.d.	n.d.	n.d.	n.d.
	NFC	n.d.	n.d.	n.d.	n.d.	n.d.	n.d.	n.d.	n.d.	n.d.	n.d.	72.2	n.d.	n.d.	n.d.	n.d.	n.d.	n.d.	n.d.	n.d.
	CFC	n.d.	n.d.	n.d.	n.d.	n.d.	n.d.	n.d.	n.d.	n.d.	n.d.	n.d.	n.d.	n.d.	n.d.	n.d.	n.d.	n.d.	n.d.	n.d.
	LOM	32.4	n.d.	19.4	17.2	18.6	13.2	n.d.	10	n.d.	11.6	22.2	8.8	14.2	8.8	10.4	9	n.d.	10.6	n.d.
	TAP	14.4	10.8	n.d.	7.6	5.8	6.6	n.d.	3.4	3.4	3.6	15	5.4	2.6	n.d.	3	2.8	n.d.	n.d.	n.d.
	ENR	24.2	34.6	17.2	24.8	15.4	17.8	n.d.	11.6	n.d.	7	79.8	20.4	12	n.d.	n.d.	n.d.	n.d.	6.8	n.d.
	OFC	130	196.4	73.2	35.6	30.2	35.2	19.4	5.4	6	16.4	73.2	12.6	13.4	3.8	15.8	16.6	23	30.4	22.6
	FLE	14	5	10.8	6	8.6	4.4	n.d.	5.2	n.d.	n.d.	9.8	n.d.	4	4	n.d.	n.d.	n.d.	n.d.	4.6
	FLX	9.6	9.6	7.8	10.2	n.d.	2.8	1.8	3.6	1.4	1.4	21.2	1.2	4	1.6	2.2	1.4	n.d.	3	n.d.
	DF	n.d.	13.8	10.4	7.8	n.d.	n.d.	n.d.	9.4	6.2	n.d.	n.d.	8.8	7.6	n.d.	8.4	n.d.	n.d.	n.d.	n.d.
	LIN	7.4	8	12.4	6.2	7	4.8	8.6	6	9	4.6	40.8	6	84	1	0.6	1.2	n.d.	1.4	n.d.
	MCZ	n.d.	n.d.	n.d.	n.d.	n.d.	n.d.	6.6	n.d.	n.d.	n.d.	n.d.	n.d.	n.d.	n.d.	n.d.	8.8	n.d.	n.d.	n.d.
	DXC	n.d.	9.2	n.d.	n.d.	n.d.	n.d.	n.d.	n.d.	n.d.	n.d.	n.d.	n.d.	n.d.	n.d.	n.d.	9.4	n.d.	n.d.	n.d.
	TC	n.d.	n.d.	n.d.	n.d.	n.d.	n.d.	n.d.	14	n.d.	n.d.	n.d.	n.d.	n.d.	n.d.	n.d.	n.d.	n.d.	n.d.	n.d.
	OTC	n.d.	n.d.	n.d.	n.d.	n.d.	n.d.	n.d.	n.d.	n.d.	n.d.	n.d.	n.d.	n.d.	n.d.	n.d.	n.d.	n.d.	n.d.	n.d.
	CTC	19.2	n.d.	n.d.	n.d.	n.d.	n.d.	n.d.	n.d.	n.d.	n.d.	n.d.	n.d.	n.d.	n.d.	n.d.	n.d.	n.d.	n.d.	n.d.
	KTC	8.6	4.8	3.2	1.4	1.4	0.4	n.d.	n.d.	n.d.	n.d.	n.d.	n.d.	n.d.	n.d.	n.d.	n.d.	n.d.	n.d.	n.d.
	ETM	1.6	1.6	1.6	1.6	1.6	1.6	2.6	2.2	2.4	n.d.	2.6	2.2	5.2	2.2	3.2	1.6	1.6	1.8	1.6
	AZI	n.d.	n.d.	n.d.	n.d.	n.d.	n.d.	n.d.	n.d.	n.d.	n.d.	n.d.	n.d.	n.d.	n.d.	n.d.	n.d.	n.d.	n.d.	n.d.
	ROX	0.2	0.2	0.2	0.2	n.d.	0.2	n.d.	0.6	0.6	0.4	0.6	0.4	2.2	0.8	n.d.	n.d.	0.2	0.4	0.2
	TYL	n.d.	n.d.	1	n.d.	1	n.d.	0.8	n.d.	n.d.	n.d.	n.d.	n.d.	1.2	n.d.	n.d.	n.d.	n.d.	1.2	n.d.
UV filters	PABA	n.d.	n.d.	n.d.	n.d.	n.a.	n.d.	n.a.	n.d.	n.d.	n.d.	n.d.	n.d.	n.d.	n.d.	n.d.	n.d.	n.d.	n.a.	n.d.
	BP3	2	4.2	3.4	3.2	n.a.	2.4	n.a.	2.6	1.4	1.4	5	3	3.8	3	1.8	2	2	n.a.	2.4
	OD-PABA	0.8	0.6	1.2	0.8	n.a.	0.8	n.a.	0.6	0.4	0.4	0.4	0.8	0.4	0.4	0.4	0.4	0.6	n.a.	0.4
	EHMC	6.6	9.2	9.6	6.6	n.a.	7.8	n.a.	19	1.2	2.2	12.8	11.2	7.2	1.2	2.2	3.2	10	n.a.	9.8
	BM-DBM	1.2	0.8	0.8	0.2	n.a.	0.6	n.a.	n.d.	n.d.	0.8	n.d.	1	n.d.	n.d.	n.d.	n.d.	0.4	n.a.	0.2
	OC	3.6	5.4	4.8	6	n.a.	8	n.a.	5.2	7.6	0.8	3.4	5	4.6	0.8	2.2	6.4	4.2	n.a.	5.2
	BP1	n.d.	n.d.	n.d.	n.d.	n.a.	n.d.	n.a.	2.2	2	2	2.2	2.2	n.d.	1.8	4.8	2	n.d.	n.a.	n.d.
	BP4	n.d.	n.d.	n.d.	n.d.	n.a.	n.d.	n.a.	n.d.	n.d.	n.d.	n.d.	n.d.	n.d.	n.d.	n.d.	n.d.	n.d.	n.a.	n.d.
OPEs	TBP	6.2	8.8	37.4	12.4	n.a.	17.2	n.a.	18.4	25	14.2	7.4	17.4	6.6	2.2	1.6	3.4	15.8	n.a.	16.8
	TPPO	30.2	70.8	53.2	42.6	n.a.	43	n.a.	793	386.8	449.6	865.2	732.6	417.8	274.8	383.8	355.6	52.6	n.a.	52.4
	TCEP	63.6	125	148.2	216	n.a.	118.4	n.a.	131.2	156.6	81.2	201.6	113.2	137.2	24.4	11.2	281	235.8	n.a.	219.6
	TPeP	n.d.	n.d.	49.8	29.4	n.a.	49.2	n.a.	n.d.	24.4	20	n.d.	26.2	n.d.	72	n.d.	29.2	16	n.a.	33
	TCPP	19.8	43.4	82.2	108.4	n.a.	60.8	n.a.	25.2	41.4	26.2	83.6	25	65.8	13.8	7.8	69	40.6	n.a.	46.8
	n.a. means data is not avalible
	n.d. means data is not detected

## Sheet: Table S7
Table S7. The concentrations of the detected organic micropollutants in sediment at each sampling site.
Category	Compounds	Concentration(ng/g)
		N1	J1	S1	B1
Pharmaceuticals	ACE	n.d.	n.d.	n.d.	n.d.
	CBZ	n.d.	n.d.	n.d.	n.d.
	KP	n.d.	n.d.	n.d.	n.d.
	DIP	n.d.	n.d.	n.d.	n.d.
	CAM	n.d.	n.d.	n.d.	n.d.
	STM	n.d.	n.d.	n.d.	n.d.
	SDZ	n.d.	n.d.	n.d.	n.d.
	SMX	n.d.	n.d.	n.d.	n.d.
	STZ	n.d.	n.d.	n.d.	n.d.
	SMT	n.d.	n.d.	n.d.	n.d.
	SMM	n.d.	n.d.	n.d.	n.d.
	TMT	n.d.	n.d.	n.d.	n.d.
	NAST	n.d.	n.d.	n.d.	n.d.
	SQX	n.d.	n.d.	n.d.	n.d.
	SDM	n.d.	n.d.	n.d.	n.d.
	NFC	n.d.	n.d.	n.d.	n.d.
	CFC	n.d.	n.d.	n.d.	n.d.
	LOM	n.d.	n.d.	9.2	n.d.
	TAP	n.d.	n.d.	n.d.	n.d.
	ENR	n.d.	n.d.	n.d.	n.d.
	OFC	3.2	n.d.	n.d.	9.0
	FLE	n.d.	n.d.	n.d.	n.d.
	FLX	n.d.	n.d.	n.d.	n.d.
	DF	n.d.	n.d.	n.d.	n.d.
	LIN	n.d.	n.d.	n.d.	n.d.
	MCZ	n.d.	n.d.	n.d.	n.d.
	DXC	n.d.	n.d.	n.d.	n.d.
	TC	n.d.	n.d.	n.d.	n.d.
	OTC	n.d.	n.d.	n.d.	n.d.
	CTC	n.d.	n.d.	n.d.	n.d.
	KTC	n.d.	n.d.	n.d.	n.d.
	ETM	n.d.	n.d.	n.d.	n.d.
	AZI	n.d.	n.d.	n.d.	n.d.
	ROX	0.6	0.6	0.6	0.8
	TYL	n.d.	n.d.	n.d.	n.d.
UV filters	PABA	n.d.	n.d.	n.d.	n.d.
	BP3	3.4	2.2	3.2	2.4
	OD-PABA	0.4	0.4	0.4	0.4
	EHMC	19.2	2.4	22.6	3.6
	BM-DBM	2.4	3.2	4.2	6.4
	OC	3.8	2.6	4	2.8
	BP1	n.d.	n.d.	n.d.	n.d.
	BP4	n.d.	n.d.	n.d.	n.d.
OPEs	TBP	8.4	4.8	4	5.8
	TPPO	9.6	21.4	8.8	15.6
	TCEP	97.4	75	101	102.6
	TPeP	146.6	449.4	619	1289.8
	TCPP	31	27.8	28.4	26.2

## Sheet: Table S8
Table S8. The RQ values of the detected organic micropollutants in water at each sampling site.
Sampling site	N1-0.5	N1-2.5	N2-0.5	N2-2.5	N3-0.5	N3-2.5	N4-0.5	J1-0.5	J1-2.5	J2-0.5	J2-2.5	J3-0.5	J3-2.5	S1-0.5	S2-0.5	S3-0.5	B1-0.5	B2-0.5	B2-2.5
Compounds	Algae
ACE	n.a.	n.a.	n.a.	n.a.	n.a.	n.a.	n.a.	n.a.	n.a.	n.a.	n.a.	n.a.	n.a.	n.a.	n.a.	n.a.	n.a.	n.a.	n.a.
CBZ	n.a.	0.000253165	0.000126582	n.a.	n.a.	n.a.	n.a.	0.000259494	0.000234177	0.000126582	0.000468354	0.000202532	0.000544304	0.000202532	0.000132911	0.000164557	0.000132911	n.a.	n.a.
KP	n.a.	n.a.	n.a.	n.a.	n.a.	n.a.	n.a.	n.a.	n.a.	n.a.	n.a.	n.a.	n.a.	n.a.	n.a.	n.a.	n.a.	n.a.	n.a.
DIP	0.00726817	n.a.	0.0047619	n.a.	n.a.	n.a.	n.a.	n.a.	n.a.	n.a.	n.a.	n.a.	n.a.	n.a.	n.a.	n.a.	n.a.	n.a.	n.a.
CAM	n.a.	n.a.	n.a.	n.a.	n.a.	n.a.	n.a.	n.a.	n.a.	n.a.	n.a.	n.a.	n.a.	n.a.	n.a.	n.a.	n.a.	n.a.	n.a.
STM	n.a.	n.a.	n.a.	n.a.	n.a.	n.a.	n.a.	n.a.	n.a.	n.a.	n.a.	n.a.	n.a.	n.a.	n.a.	n.a.	n.a.	n.a.	n.a.
SDZ	n.a.	n.a.	n.a.	n.a.	n.a.	n.a.	n.a.	n.a.	n.a.	n.a.	n.a.	n.a.	n.a.	n.a.	n.a.	n.a.	n.a.	n.a.	n.a.
SMX	n.a.	n.a.	n.a.	n.a.	n.a.	0.0518519	0.140741	0.303704	0.222222	0.118519	1.97778	0.288889	0.414815	0.140741	0.237037	0.207407	n.a.	0.0888889	0.0518519
STZ	0.00316596	0.00180426	0.00224681	0.0029617	n.a.	n.a.	n.a.	n.a.	0.00449362	0.00177021	0.0189617	0.00534468	0.00381277	n.a.	n.a.	n.a.	n.a.	n.a.	n.a.
SMT	0.00047931	0.000415402	n.a.	n.a.	0.00031954	0.000415402	0.000383448	n.a.	0.000543218	n.a.	0.00185333	n.a.	0.00175747	n.a.	n.a.	n.a.	n.a.	n.a.	n.a.
SMM	0.000817566	0.000560617	0.00308339	0.000583976	0.00072413	0.000373744	0.000770848	0.000560617	0.00072413	0.000163513	0.00273301	0.000420463	0.00226583	0.000467181	0.0010278	0.00109787	0.000140154	0.000186872	n.a.
TMT	0.0015125	n.a.	0.0002125	n.a.	n.a.	n.a.	n.a.	n.a.	n.a.	n.a.	0.001	n.a.	0.000125	n.a.	n.a.	n.a.	n.a.	n.a.	n.a.
NAST	n.a.	n.a.	n.a.	n.a.	n.a.	n.a.	n.a.	n.a.	n.a.	n.a.	n.a.	n.a.	n.a.	n.a.	n.a.	n.a.	n.a.	n.a.	n.a.
SQX	0.000123858	n.a.	0.000123858	9.28936e-05	9.28936e-05	9.28936e-05	9.28936e-05	0.000309645	0.000371575	0.000154823	0.000247716	0.000309645	0.000402539	n.a.	0.000154823	9.28936e-05	n.a.	n.a.	n.a.
SDM	n.a.	n.a.	n.a.	n.a.	n.a.	n.a.	n.a.	n.a.	0.000806452	0.000806452	0.0016129	0.0016129	0.0016129	n.a.	0.000806452	n.a.	n.a.	n.a.	n.a.
NFC	n.a.	n.a.	n.a.	n.a.	n.a.	n.a.	n.a.	n.a.	n.a.	n.a.	3.4381	n.a.	n.a.	n.a.	n.a.	n.a.	n.a.	n.a.	n.a.
CFC	n.a.	n.a.	n.a.	n.a.	n.a.	n.a.	n.a.	n.a.	n.a.	n.a.	n.a.	n.a.	n.a.	n.a.	n.a.	n.a.	n.a.	n.a.	n.a.
LOM	1.62814	n.a.	0.974874	0.864322	0.934673	0.663317	n.a.	0.502513	n.a.	0.582915	1.11558	0.442211	0.713568	0.442211	0.522613	0.452261	n.a.	0.532663	n.a.
TAP	2.82878e-06	2.12159e-06	n.a.	1.49297e-06	1.13937e-06	1.29653e-06	n.a.	6.67907e-07	6.67907e-07	7.07196e-07	2.94665e-06	1.06079e-06	5.10752e-07	n.a.	5.8933e-07	5.50041e-07	n.a.	n.a.	n.a.
ENR	0.11657	0.166667	0.0828516	0.119461	0.0741811	0.0857418	n.a.	0.0558767	n.a.	0.0337187	0.384393	0.0982659	0.0578035	n.a.	n.a.	n.a.	n.a.	0.0327553	n.a.
OFC	13	19.64	7.32	3.56	3.02	3.52	1.94	0.54	0.6	1.64	7.32	1.26	1.34	0.38	1.58	1.66	2.3	3.04	2.26
FLE	8.36182e-06	2.98636e-06	6.45055e-06	3.58364e-06	5.13655e-06	2.628e-06	n.a.	3.10582e-06	n.a.	n.a.	5.85327e-06	n.a.	2.38909e-06	2.38909e-06	n.a.	n.a.	n.a.	n.a.	2.74745e-06
FLX	0.4	0.4	0.325	0.425	n.a.	0.116667	0.075	0.15	0.0583333	0.0583333	0.883333	0.05	0.166667	0.0666667	0.0916667	0.0583333	n.a.	0.125	n.a.
DF	n.a.	5.69283e-05	4.29025e-05	3.21769e-05	n.a.	n.a.	n.a.	3.87773e-05	2.55765e-05	n.a.	n.a.	3.63021e-05	3.13518e-05	n.a.	3.4652e-05	n.a.	n.a.	n.a.	n.a.
LIN	0.000296712	0.00032077	0.000497193	0.000248597	0.000280674	0.000192462	0.000344828	0.000240577	0.000360866	0.000184443	0.00163593	0.000240577	0.00336808	4.00962e-05	2.40577e-05	4.81155e-05	n.a.	5.61347e-05	n.a.
MCZ	n.a.	n.a.	n.a.	n.a.	n.a.	n.a.	0.134694	n.a.	n.a.	n.a.	n.a.	n.a.	n.a.	n.a.	n.a.	0.179592	n.a.	n.a.	n.a.
DXC	n.a.	0.0291139	n.a.	n.a.	n.a.	n.a.	n.a.	n.a.	n.a.	n.a.	n.a.	n.a.	n.a.	n.a.	n.a.	0.0297468	n.a.	n.a.	n.a.
TC	n.a.	n.a.	n.a.	n.a.	n.a.	n.a.	n.a.	4.50161e-07	n.a.	n.a.	n.a.	n.a.	n.a.	n.a.	n.a.	n.a.	n.a.	n.a.	n.a.
OTC	n.a.	n.a.	n.a.	n.a.	n.a.	n.a.	n.a.	n.a.	n.a.	n.a.	n.a.	n.a.	n.a.	n.a.	n.a.	n.a.	n.a.	n.a.	n.a.
CTC	0.384	n.a.	n.a.	n.a.	n.a.	n.a.	n.a.	n.a.	n.a.	n.a.	n.a.	n.a.	n.a.	n.a.	n.a.	n.a.	n.a.	n.a.	n.a.
KTC	0.00464363	0.00259179	0.00172786	0.00075594	0.00075594	0.000215983	n.a.	n.a.	n.a.	n.a.	n.a.	n.a.	n.a.	n.a.	n.a.	n.a.	n.a.	n.a.	n.a.
ETM	0.08	0.08	0.08	0.08	0.08	0.08	0.13	0.11	0.12	n.a.	0.13	0.11	0.26	0.11	0.16	0.08	0.08	0.09	0.08
AZI	n.a.	n.a.	n.a.	n.a.	n.a.	n.a.	n.a.	n.a.	n.a.	n.a.	n.a.	n.a.	n.a.	n.a.	n.a.	n.a.	n.a.	n.a.	n.a.
ROX	0.002	0.002	0.002	0.002	n.a.	0.002	n.a.	0.006	0.006	0.004	0.006	0.004	0.022	0.008	n.a.	n.a.	0.002	0.004	0.002
TYL	n.a.	n.a.	0.0294118	n.a.	0.0294118	n.a.	0.0235294	n.a.	n.a.	n.a.	n.a.	n.a.	0.0352941	0	n.a.	n.a.	n.a.	0.0352941	n.a.
PABA	n.a.	n.a.	n.a.	n.a.	n.a.	n.a.	n.a.	n.a.	n.a.	n.a.	n.a.	n.a.	n.a.	n.a.	n.a.	n.a.	n.a.	n.a.	n.a.
BP3	0.142857	0.3	0.242857	0.228571	n.a.	0.171429	n.a.	0.185714	0.1	0.1	0.357143	0.214286	0.271429	0.214286	0.128571	0.142857	0.142857	n.a.	0.171429
OD-PABA	0.0135593	0.0101695	0.020339	0.0135593	n.a.	0.0135593	n.a.	0.0101695	0.00677966	0.00677966	0.00677966	0.0135593	0.00677966	0.00677966	0.00677966	0.00677966	0.0101695	n.a.	0.00677966
EHMC	0.0883298	0.123126	0.12848	0.0883298	n.a.	0.10439	n.a.	0.254283	0.01606	0.0294433	0.171306	0.149893	0.0963597	0.01606	0.0294433	0.0428266	0.133833	n.a.	0.131156
BM-DBM	0.00458015	0.00305344	0.00305344	0.000763359	n.a.	0.00229008	n.a.	n.a.	n.a.	0.00305344	n.a.	0.00381679	n.a.	n.a.	n.a.	n.a.	0.00152672	n.a.	0.000763359
OC	0.024	0.036	0.032	0.04	n.a.	0.0533333	n.a.	0.0346667	0.0506667	0.00533333	0.0226667	0.0333333	0.0306667	0.00533333	0.0146667	0.0426667	0.028	n.a.	0.0346667
BP1	n.a.	n.a.	n.a.	n.a.	n.a.	n.a.	n.a.	0.00103774	0.000943396	0.000943396	0.00103774	0.00103774	n.a.	0.000849057	0.00226415	0.000943396	n.a.	n.a.	n.a.
BP4	n.a.	n.a.	n.a.	n.a.	n.a.	n.a.	n.a.	n.a.	n.a.	n.a.	n.a.	n.a.	n.a.	n.a.	n.a.	n.a.	n.a.	n.a.	n.a.
TBP	0.00367734	0.00521945	0.0221827	0.00735469	n.a.	0.0102017	n.a.	0.0109134	0.014828	0.0084223	0.00438909	0.0103203	0.00391459	0.00130486	0.000948992	0.00201661	0.00937129	n.a.	0.00996441
TPPO	0.00137818	0.00323096	0.00242778	0.00194405	n.a.	0.00196231	n.a.	0.0361886	0.0176516	0.0205175	0.0394834	0.0334322	0.0190663	0.0125405	0.0175147	0.0162278	0.0024004	n.a.	0.00239127
TCEP	0.00104427	0.00205241	0.00243334	0.00354657	n.a.	0.00194404	n.a.	0.00215421	0.00257126	0.00133325	0.00331013	0.00185866	0.00225273	0.000400631	0.000183896	0.00461382	0.00387167	n.a.	0.00360567
TPeP	n.a.	n.a.	0.273626	0.161538	n.a.	0.27033	n.a.	n.a.	0.134066	0.10989	n.a.	0.143956	n.a.	0.395604	n.a	0.16044	0.0879121	n.a.	0.181319
TCPP	0.00212995	0.00466867	0.00884251	0.0116609	n.a.	0.00654045	n.a.	0.00271084	0.00445353	0.00281842	0.00899312	0.00268933	0.00707831	0.00148451	0.000839071	0.00742255	0.00436747	n.a.	0.00503442
	Invertebrate
ACE	n.a.	n.a.	n.a.	n.a.	n.a.	n.a.	n.a.	n.a.	n.a.	n.a.	n.a.	n.a.	n.a.	n.a.	n.a.	n.a.	n.a.	n.a.	n.a.
CBZ	n.a.	0.00212766	0.00106383	n.a.	n.a.	n.a.	n.a.	0.00218085	0.00196809	0.00106383	0.00393617	0.00170213	0.00457447	0.00170213	0.00111702	0.00138298	0.00111702	n.a.	n.a.
KP	n.a.	n.a.	n.a.	n.a.	n.a.	n.a.	n.a.	n.a.	n.a.	n.a.	n.a.	n.a.	n.a.	n.a.	n.a.	n.a.	n.a.	n.a.	n.a.
DIP	0.197279	0	0.129252	n.a.	n.a.	n.a.	n.a.	n.a.	n.a.	n.a.	n.a.	n.a.	n.a.	n.a.	n.a.	n.a.	n.a.	n.a.	n.a.
CAM	n.a.	n.a.	n.a.	n.a.	n.a.	n.a.	n.a.	n.a.	n.a.	n.a.	n.a.	n.a.	n.a.	n.a.	n.a.	n.a.	n.a.	n.a.	n.a.
STM	n.a.	n.a.	n.a.	n.a.	n.a.	n.a.	n.a.	n.a.	n.a.	n.a.	n.a.	n.a.	n.a.	n.a.	n.a.	n.a.	n.a.	n.a.	n.a.
SDZ	n.a.	n.a.	n.a.	n.a.	n.a.	n.a.	n.a.	n.a.	n.a.	n.a.	n.a.	n.a.	n.a.	n.a.	n.a.	n.a.	n.a.	n.a.	n.a.
SMX	n.a.	n.a.	n.a.	n.a.	n.a.	0.00666667	0.0180952	0.0390476	0.0285714	0.0152381	0.254286	0.0371429	0.0533333	0.0180952	0.0304762	0.0266667	n.a.	0.0114286	0.00666667
STZ	0.00990415	0.0056443	0.00702875	0.00926518	n.a.	n.a.	n.a.	n.a.	0.0140575	0.00553781	0.0593184	0.0167199	0.0119276	n.a.	n.a.	n.a.	n.a.	n.a.	n.a.
SMT	0.00146699	0.00127139	n.a.	n.a.	0.000977995	0.00127139	0.00117359	n.a.	0.00166259	n.a.	0.00567237	n.a.	0.00537897	n.a.	n.a.	n.a.	n.a.	n.a.	n.a.
SMM	0.00335731	0.00230216	0.0126619	0.00239808	0.00297362	0.00153477	0.00316547	0.00230216	0.00297362	0.000671463	0.011223	0.00172662	0.00930456	0.00191847	0.00422062	0.00450839	0.00057554	0.000767386	n.a.
TMT	0.000196748	n.a.	2.76423e-05	n.a.	n.a.	n.a.	n.a.	n.a.	n.a.	n.a.	0.000130081	n.a.	1.62602e-05	n.a.	n.a.	n.a.	n.a.	n.a.	n.a.
NAST	n.a.	n.a.	n.a.	n.a.	n.a.	n.a.	n.a.	n.a.	n.a.	n.a.	n.a.	n.a.	n.a.	n.a.	n.a.	n.a.	n.a.	n.a.	n.a.
SQX	0.000363141	n.a.	0.000363141	0.000272356	0.000272356	0.000272356	0.000272356	0.000907853	0.00108942	0.000453926	0.000726282	0.000907853	0.00118021	n.a.	0.000453926	0.000272356	n.a.	n.a.	n.a.
SDM	n.a.	n.a.	n.a.	n.a.	n.a.	n.a.	n.a.	n.a.	8.85347e-05	8.85347e-05	0.000177069	0.000177069	0.000177069	n.a.	8.85347e-05	n.a.	n.a.	n.a.	n.a.
NFC	n.a.	n.a.	n.a.	n.a.	n.a.	n.a.	n.a.	n.a.	n.a.	n.a.	0.0230671	n.a.	n.a.	n.a.	n.a.	n.a.	n.a.	n.a.	n.a.
CFC	n.a.	n.a.	n.a.	n.a.	n.a.	n.a.	n.a.	n.a.	n.a.	n.a.	n.a.	n.a.	n.a.	n.a.	n.a.	n.a.	n.a.	n.a.	n.a.
LOM	3.81264e-05	n.a.	2.28288e-05	2.02399e-05	2.18874e-05	1.5533e-05	n.a.	1.17674e-05	n.a.	1.36502e-05	2.61236e-05	1.03553e-05	1.67097e-05	1.03553e-05	1.22381e-05	1.05907e-05	n.a.	1.24734e-05	n.a.
TAP	8.78049e-07	6.58537e-07	n.a.	4.63415e-07	3.53659e-07	4.02439e-07	n.a.	2.07317e-07	2.07317e-07	2.19512e-07	9.14634e-07	3.29268e-07	1.58537e-07	n.a.	1.82927e-07	1.70732e-07	n.a.	n.a.	n.a.
ENR	0.00372308	0.00532308	0.00264615	0.00381538	0.00236923	0.00273846	n.a.	0.00178462	n.a.	0.00107692	0.0122769	0.00313846	0.00184615	n.a.	n.a.	n.a.	n.a.	0.00104615	n.a.
OFC	0.245283	0.370566	0.138113	0.0671698	0.0569811	0.0664151	0.0366038	0.0101887	0.0113208	0.0309434	0.138113	0.0237736	0.025283	0.00716981	0.0298113	0.0313208	0.0433962	0.0573585	0.0426415
FLE	1.08137e-05	3.86204e-06	8.34202e-06	4.63445e-06	6.64272e-06	3.3986e-06	n.a.	4.01653e-06	n.a.	n.a.	7.56961e-06	n.a.	3.08964e-06	3.08964e-06	n.a.	n.a.	n.a.	n.a.	3.55308e-06
FLX	0.0410256	0.0410256	0.0333333	0.0435897	n.a.	0.0119658	0.00769231	0.0153846	0.00598291	0.00598291	0.0905983	0.00512821	0.017094	0.00683761	0.00940171	0.00598291	n.a.	0.0128205	n.a.
DF	n.a.	5.53997e-05	4.17505e-05	3.13129e-05	n.a.	n.a.	n.a.	3.7736e-05	2.48897e-05	n.a.	n.a.	3.53273e-05	3.051e-05	n.a.	3.37215e-05	n.a.	n.a.	n.a.	n.a.
LIN	0.000529328	0.000572246	0.000886981	0.000443491	0.000500715	0.000343348	0.000615165	0.000429185	0.000643777	0.000329041	0.00291845	0.000429185	0.00600858	7.15308e-05	4.29185e-05	8.58369e-05	n.a.	0.000100143	n.a.
MCZ	n.a.	n.a.	n.a.	n.a.	n.a.	n.a.	0.106452	n.a.	n.a.	n.a.	n.a.	n.a.	n.a.	n.a.	n.a.	0.141935	n.a.	n.a.	n.a.
DXC	n.a.	0.000135095	n.a.	n.a.	n.a.	n.a.	n.a.	n.a.	n.a.	n.a.	n.a.	n.a.	n.a.	n.a.	n.a.	0.000138032	n.a.	n.a.	n.a.
TC	n.a.	n.a.	n.a.	n.a.	n.a.	n.a.	n.a.	9.39597e-08	n.a.	n.a.	n.a.	n.a.	n.a.	n.a.	n.a.	n.a.	n.a.	n.a.	n.a.
OTC	n.a.	n.a.	n.a.	n.a.	n.a.	n.a.	n.a.	n.a.	n.a.	n.a.	n.a.	n.a.	n.a.	n.a.	n.a.	n.a.	n.a.	n.a.	n.a.
CTC	0.00735914	n.a.	n.a.	n.a.	n.a.	n.a.	n.a.	n.a.	n.a.	n.a.	n.a.	n.a.	n.a.	n.a.	n.a.	n.a.	n.a.	n.a.	n.a.
KTC	0.0201878	0.0112676	0.00751174	0.00328638	0.00328638	0.000938967	n.a.	n.a.	n.a.	n.a.	n.a.	n.a.	n.a.	n.a.	n.a.	n.a.	n.a.	n.a.	n.a.
ETM	0.00727273	0.00727273	0.00727273	0.00727273	0.00727273	0.00727273	0.0118182	0.01	0.0109091	0	0.0118182	0.01	0.0236364	0.01	0.0145455	0.00727273	0.00727273	0.00818182	0.00727273
AZI	n.a.	n.a.	n.a.	n.a.	n.a.	n.a.	n.a.	n.a.	n.a.	n.a.	n.a.	n.a.	n.a.	n.a.	n.a.	n.a.	n.a.	n.a.	n.a.
ROX	2.8169e-05	2.8169e-05	2.8169e-05	2.8169e-05	n.a.	2.8169e-05	n.a.	8.4507e-05	8.4507e-05	5.6338e-05	8.4507e-05	5.6338e-05	0.000309859	0.000112676	n.a.	n.a.	2.8169e-05	5.6338e-05	2.8169e-05
TYL	n.a.	n.a.	1.47059e-06	n.a.	1.47059e-06	n.a.	1.17647e-06	n.a.	n.a.	n.a.	n.a.	n.a.	1.76471e-06	n.a.	n.a.	n.a.	n.a.	1.76471e-06	n.a.
PABA	n.a.	n.a.	n.a.	n.a.	n.a.	n.a.	n.a.	n.a.	n.a.	n.a.	n.a.	n.a.	n.a.	n.a.	n.a.	n.a.	n.a.	n.a.	n.a.
BP3	0.00222222	0.00466667	0.00377778	0.00355556	n.a.	0.00266667	n.a.	0.00288889	0.00155556	0.00155556	0.00555556	0.00333333	0.00422222	0.00333333	0.002	0.00222222	0.00222222	n.a.	0.00266667
OD-PABA	0.00245399	0.00184049	0.00368098	0.00245399	n.a.	0.00245399	n.a.	0.00184049	0.00122699	0.00122699	0.00122699	0.00245399	0.00122699	0.00122699	0.00122699	0.00122699	0.00184049	n.a.	0.00122699
EHMC	0.0227586	0.0317241	0.0331034	0.0227586	n.a.	0.0268966	n.a.	0.0655172	0.00413793	0.00758621	0.0441379	0.0386207	0.0248276	0.00413793	0.00758621	0.0110345	0.0344828	n.a.	0.0337931
BM-DBM	0.00169492	0.00112994	0.00112994	0.000282486	n.a.	0.000847458	n.a.	n.a.	n.a.	0.00112994	n.a.	0.00141243	n.a.	n.a.	n.a.	n.a.	0.000564972	n.a.	0.000282486
OC	0.0428571	0.0642857	0.0571429	0.0714286	n.a.	0.0952381	n.a.	0.0619048	0.0904762	0.00952381	0.0404762	0.0595238	0.0547619	0.00952381	0.0261905	0.0761905	0.05	n.a.	0.0619048
BP1	n.a.	n.a.	n.a.	n.a.	n.a.	n.a.	n.a.	0.0044898	0.00408163	0.00408163	0.0044898	0.0044898	n.a.	0.00367347	0.00979592	0.00408163	n.a.	n.a.	n.a.
BP4	n.a.	n.a.	n.a.	n.a.	n.a.	n.a.	n.a.	n.a.	n.a.	n.a.	n.a.	n.a.	n.a.	n.a.	n.a.	n.a.	n.a.	n.a.	n.a.
TBP	3.1	4.4	18.7	6.2	n.a.	8.6	n.a.	9.2	12.5	7.1	3.7	8.7	3.3	1.1	0.8	1.7	7.9	n.a.	8.4
TPPO	0.0152989	0.0358663	0.0269504	0.0215805	n.a.	0.0217832	n.a.	0.401722	0.195947	0.227761	0.438298	0.371125	0.211651	0.13921	0.194428	0.180142	0.0266464	n.a.	0.0265451
TCEP	3.975	7.8125	9.2625	13.5	n.a.	7.4	n.a.	8.2	9.7875	5.075	12.6	7.075	8.575	1.525	0.7	17.5625	14.7375	n.a.	13.725
TPeP	n.a.	n.a.	72.2787	42.6705	n.a.	71.4078	n.a.	n.a.	35.4136	29.0276	n.a.	38.0261	n.a.	104.499	n.a.	42.3803	23.2221	n.a.	47.8955
TCPP	3.3	7.23333	13.7	18.0667	n.a.	10.1333	n.a.	4.2	6.9	4.36667	13.9333	4.16667	10.9667	2.3	1.3	11.5	6.76667	n.a.	7.8
	Fish
ACE	n.a.	n.a.	n.a.	n.a.	n.a.	n.a.	n.a.	n.a.	n.a.	n.a.	n.a.	n.a.	n.a.	n.a.	n.a.	n.a.	n.a.	n.a.	n.a.
CBZ	n.a.	0.000174406	8.7203e-05	n.a.	n.a.	n.a.	n.a.	0.000178766	0.000161325	8.7203e-05	0.000322651	0.000139525	0.000374973	0.000139525	9.15631e-05	0.000113364	9.15631e-05	n.a.	n.a.
KP	n.a.	n.a.	n.a.	n.a.	n.a.	n.a.	n.a.	n.a.	n.a.	n.a.	n.a.	n.a.	n.a.	n.a.	n.a.	n.a.	n.a.	n.a.	n.a.
DIP	0.000630366	n.a.	0.000412999	n.a.	n.a.	n.a.	n.a.	n.a.	n.a.	n.a.	n.a.	n.a.	n.a.	n.a.	n.a.	n.a.	n.a.	n.a.	n.a.
CAM	n.a.	n.a.	n.a.	n.a.	n.a.	n.a.	n.a.	n.a.	n.a.	n.a.	n.a.	n.a.	n.a.	n.a.	n.a.	n.a.	n.a.	n.a.	n.a.
STM	n.a.	n.a.	n.a.	n.a.	n.a.	n.a.	n.a.	n.a.	n.a.	n.a.	n.a.	n.a.	n.a.	n.a.	n.a.	n.a.	n.a.	n.a.	n.a.
SDZ	n.a.	n.a.	n.a.	n.a.	n.a.	n.a.	n.a.	n.a.	n.a.	n.a.	n.a.	n.a.	n.a.	n.a.	n.a.	n.a.	n.a.	n.a.	n.a.
SMX	n.a.	n.a.	n.a.	n.a.	n.a.	2.48889e-06	6.75556e-06	1.45778e-05	1.06667e-05	5.68889e-06	9.49333e-05	1.38667e-05	1.99111e-05	6.75556e-06	1.13778e-05	9.95556e-06	n.a.	4.26667e-06	2.48889e-06
STZ	6.50746e-05	3.70855e-05	4.61819e-05	6.08762e-05	n.a.	n.a.	n.a.	n.a.	9.23639e-05	3.63858e-05	0.000389748	0.000109857	7.83694e-05	n.a.	n.a.	n.a.	n.a.	n.a.	n.a.
SMT	1.02953e-05	8.92263e-06	n.a.	n.a.	6.86356e-06	8.92263e-06	8.23627e-06	n.a.	1.16681e-05	n.a.	3.98086e-05	n.a.	3.77496e-05	n.a.	n.a.	n.a.	n.a.	n.a.	n.a.
SMM	9.73524e-06	6.6756e-06	3.67158e-05	6.95375e-06	8.62264e-06	4.4504e-06	9.17894e-06	6.6756e-06	8.62264e-06	1.94705e-06	3.25435e-05	5.0067e-06	2.69805e-05	5.563e-06	1.22386e-05	1.3073e-05	1.6689e-06	2.2252e-06	n.a.
TMT	0.000242	n.a.	3.4e-05	n.a.	n.a.	n.a.	n.a.	n.a.	n.a.	n.a.	0.00016	n.a.	2e-05	n.a.	n.a.	n.a.	n.a.	n.a.	n.a.
NAST	n.a.	n.a.	n.a.	n.a.	n.a.	n.a.	n.a.	n.a.	n.a.	n.a.	n.a.	n.a.	n.a.	n.a.	n.a.	n.a.	n.a.	n.a.	n.a.
SQX	2.89905e-06	n.a.	2.89905e-06	2.17429e-06	2.17429e-06	2.17429e-06	2.17429e-06	7.24764e-06	8.69716e-06	3.62382e-06	5.79811e-06	7.24764e-06	9.42193e-06	n.a.	3.62382e-06	2.17429e-06	n.a.	n.a.	n.a.
SDM	n.a.	n.a.	n.a.	n.a.	n.a.	n.a.	n.a.	n.a.	1.20267e-06	1.20267e-06	2.40534e-06	2.40534e-06	2.40534e-06	n.a.	1.20267e-06	n.a.	n.a.	n.a.	n.a.
NFC	n.a.	n.a.	n.a.	n.a.	n.a.	n.a.	n.a.	n.a.	n.a.	n.a.	7.22e-05	n.a.	n.a.	n.a.	n.a.	n.a.	n.a.	n.a.	n.a.
CFC	n.a.	n.a.	n.a.	n.a.	n.a.	n.a.	n.a.	n.a.	n.a.	n.a.	n.a.	n.a.	n.a.	n.a.	n.a.	n.a.	n.a.	n.a.	n.a.
LOM	3.73492e-06	n.a.	2.23634e-06	1.98274e-06	2.14412e-06	1.52164e-06	n.a.	1.15275e-06	n.a.	1.3372e-06	2.55911e-06	1.01442e-06	1.63691e-06	1.01442e-06	1.19886e-06	1.03748e-06	n.a.	1.22192e-06	n.a.
TAP	3.95604e-07	2.96703e-07	n.a.	2.08791e-07	1.59341e-07	1.81319e-07	n.a.	9.34066e-08	9.34066e-08	9.89011e-08	4.12088e-07	1.48352e-07	7.14286e-08	n.a.	8.24176e-08	7.69231e-08	n.a.	n.a.	n.a.
ENR	0.000121	0.000173	8.6e-05	0.000124	7.7e-05	8.9e-05	n.a.	5.8e-05	n.a.	3.5e-05	0.000399	0.000102	6e-05	n.a.	n.a.	n.a.	n.a.	3.4e-05	n.a.
OFC	6.71765e-06	1.01488e-05	3.78255e-06	1.8396e-06	1.56056e-06	1.81893e-06	1.00248e-06	2.79041e-07	3.10045e-07	8.47458e-07	3.78255e-06	6.51095e-07	6.92435e-07	1.96362e-07	8.16453e-07	8.57792e-07	1.18851e-06	1.5709e-06	1.16784e-06
FLE	1.0271e-06	3.66822e-07	7.92336e-07	4.40186e-07	6.30934e-07	3.22803e-07	n.a.	3.81495e-07	n.a.	n.a.	7.18971e-07	n.a.	2.93458e-07	2.93458e-07	n.a.	n.a.	n.a.	n.a.	3.37476e-07
FLX	0.0175824	0.0175824	0.0142857	0.0186813	n.a.	0.00512821	0.0032967	0.00659341	0.0025641	0.0025641	0.0388278	0.0021978	0.00732601	0.0029304	0.0040293	0.0025641	n.a.	0.00549451	n.a.
DF	n.a.	9.53846e-06	7.1884e-06	5.3913e-06	n.a.	n.a.	n.a.	6.49721e-06	4.28539e-06	n.a.	n.a.	6.08249e-06	5.25306e-06	n.a.	5.80602e-06	0	n.a.	n.a.	n.a.
LIN	7.4e-06	8e-06	1.24e-05	6.2e-06	7e-06	4.8e-06	8.6e-06	6e-06	9e-06	4.6e-06	4.08e-05	6e-06	8.4e-05	1e-06	6e-07	1.2e-06	n.a.	1.4e-06	n.a.
MCZ	n.a.	n.a.	n.a.	n.a.	n.a.	n.a.	0.15	n.a.	n.a.	n.a.	n.a.	n.a.	n.a.	n.a.	n.a.	0.2	n.a.	n.a.	n.a.
DXC	n.a.	0.000101545	n.a.	n.a.	n.a.	n.a.	n.a.	n.a.	n.a.	n.a.	n.a.	n.a.	n.a.	n.a.	n.a.	0.000103753	n.a.	n.a.	n.a.
TC	n.a.	n.a.	n.a.	n.a.	n.a.	n.a.	n.a.	3.93258e-08	n.a.	n.a.	n.a.	n.a.	n.a.	n.a.	n.a.	n.a.	n.a.	n.a.	n.a.
OTC	n.a.	n.a.	n.a.	n.a.	n.a.	n.a.	n.a.	n.a.	n.a.	n.a.	n.a.	n.a.	n.a.	n.a.	n.a.	n.a.	n.a.	n.a.	n.a.
CTC	0.000821355	n.a.	n.a.	n.a.	n.a.	n.a.	n.a.	n.a.	n.a.	n.a.	n.a.	n.a.	n.a.	n.a.	n.a.	n.a.	n.a.	n.a.	n.a.
KTC	0.0201405	0.0112412	0.00749415	0.00327869	0.00327869	0.000936768	n.a.	n.a.	n.a.	n.a.	n.a.	n.a.	n.a.	n.a.	n.a.	n.a.	n.a.	n.a.	n.a.
ETM	1.6e-05	1.6e-05	1.6e-05	1.6e-05	1.6e-05	1.6e-05	2.6e-05	2.2e-05	2.4e-05	n.a.	2.6e-05	2.2e-05	5.2e-05	2.2e-05	3.2e-05	1.6e-05	1.6e-05	1.8e-05	1.6e-05
AZI	n.a.	n.a.	n.a.	n.a.	n.a.	n.a.	n.a.	n.a.	n.a.	n.a.	n.a.	n.a.	n.a.	n.a.	n.a.	n.a.	n.a.	n.a.	n.a.
ROX	6.93722e-07	6.93722e-07	6.93722e-07	6.93722e-07	0	6.93722e-07	n.a.	2.08117e-06	2.08117e-06	1.38744e-06	2.08117e-06	1.38744e-06	7.63094e-06	2.77489e-06	n.a.	n.a.	6.93722e-07	1.38744e-06	6.93722e-07
TYL	n.a.	n.a.	6.07319e-06	n.a.	6.07319e-06	n.a.	4.85856e-06	n.a.	n.a.	n.a.	n.a.	n.a.	7.28783e-06	n.a.	n.a.	n.a.	n.a.	7.28783e-06	n.a.
PABA	n.a.	n.a.	n.a.	n.a.	n.a.	n.a.	n.a.	n.a.	n.a.	n.a.	n.a.	n.a.	n.a.	n.a.	n.a.	n.a.	n.a.	n.a.	n.a.
BP3	0.00151515	0.00318182	0.00257576	0.00242424	n.a.	0.00181818	n.a.	0.0019697	0.00106061	0.00106061	0.00378788	0.00227273	0.00287879	0.00227273	0.00136364	0.00151515	0.00151515	n.a.	0.00181818
OD-PABA	0.00340426	0.00255319	0.00510638	0.00340426	n.a.	0.00340426	n.a.	0.00255319	0.00170213	0.00170213	0.00170213	0.00340426	0.00170213	0.00170213	0.00170213	0.00170213	0.00255319	n.a.	0.00170213
EHMC	0.3	0.418182	0.436364	0.3	n.a.	0.354545	n.a.	0.863636	0.0545455	0.1	0.581818	0.509091	0.327273	0.0545455	0.1	0.145455	0.454545	n.a.	0.445455
BM-DBM	0.00188679	0.00125786	0.00125786	0.000314465	n.a.	0.000943396	n.a.	n.a.	n.a.	0.00125786	n.a.	0.00157233	n.a.	n.a.	n.a.	n.a.	0.000628931	n.a.	0.000314465
OC	0.0529412	0.0794118	0.0705882	0.0882353	n.a.	0.117647	n.a.	0.0764706	0.111765	0.0117647	0.05	0.0735294	0.0676471	0.0117647	0.0323529	0.0941176	0.0617647	n.a.	0.0764706
BP1	n.a.	n.a.	n.a.	n.a.	n.a.	n.a.	n.a.	0.000246914	0.000224467	0.000224467	0.000246914	0.000246914	n.a.	0.00020202	0.000538721	0.000224467	n.a.	n.a.	n.a.
BP4	n.a.	n.a.	n.a.	n.a.	n.a.	n.a.	n.a.	n.a.	n.a.	n.a.	n.a.	n.a.	n.a.	n.a.	n.a.	n.a.	n.a.	n.a.	n.a.
TBP	0.00465116	0.00660165	0.028057	0.00930233	n.a.	0.0129032	n.a.	0.0138035	0.0187547	0.0106527	0.00555139	0.0130533	0.00495124	0.00165041	0.0012003	0.00255064	0.011853	n.a.	0.0126032
TPPO	0.000801933	0.00188003	0.00141268	0.0011312	n.a.	0.00114183	n.a.	0.0210574	0.0102711	0.0119387	0.0229746	0.0194535	0.0110943	0.00729706	0.0101915	0.00944263	0.00139674	n.a.	0.00139143
TCEP	0.00763505	0.015006	0.0177911	0.0259304	n.a.	0.0142137	n.a.	0.0157503	0.0187995	0.0097479	0.0242017	0.0135894	0.0164706	0.00292917	0.00134454	0.0337335	0.0283073	n.a.	0.0263625
TPeP	n.a.	n.a.	0.177857	0.105	n.a.	0.175714	n.a.	n.a.	0.0871429	0.0714286	n.a.	0.0935714	n.a.	0.257143	n.a.	0.104286	0.0571429	n.a.	0.117857
TCPP	0.00569293	0.0124784	0.0236343	0.0311673	n.a.	0.0174813	n.a.	0.00724554	0.0119034	0.00753306	0.0240368	0.00718804	0.0189189	0.0039678	0.00224267	0.019839	0.0116734	n.a.	0.013456
	n.a. means OMPs were not detected or lack of data
